# Supplementary material for: Direct RNA Sequencing of the Coding Complete Influenza A Virus Genome
Source: Sci Rep. 2018 Sep 26;8:14408. doi: 10.1038/s41598-018-32615-8 (PMC6158192; doi:10.1038/s41598-018-32615-8)
Supplement: Supplementary file 2 — Dataset 1 [file 41598_2018_32615_MOESM2_ESM.xlsx]

## Sheet: S1_Read_Length
Gene	Length	Average Length			Mode Length
		Enolase	rA/Puerto Rico/8/1934		Enolase	rA/Puerto Rico/8/1934
			Pure	Crude		Pure	Crude
Enolase	1314	975	-	-	1380	-	-
PB2	2341	-	1177	752	-	440/2,240	280/2,240
PB1	2341	-	1061	718	-	580/2,260	260/2,260
PA	2233	-	1089	833	-	500/2,160	280/2,140
HA	1778	-	1111	828	-	1720	1720
NP	1565	-	1025	741	-	1520	1520
NA	1413	-	980	711	-	1420	1400
M	1027	-	809	649	-	1020	920/1,020
NS	890	-	698	607	-	880	880

## Sheet: S2_RTA
Name	Sequence
RTA-A	/5PHOS/GGCTTCTTCTTGCTCTTAGGTAGTAGGTTC
RTA-B	GAGGCGAGCGGTCAATTTTCCTAAGAGCAAGAAGAAGCCTTTTTTTTTT
RTA-B-U12	GAGGCGAGCGGTCAATTTTCCTAAGAGCAAGAAGAAGCCAGCAAAAGCAGG
RTA-B-U12.4	GAGGCGAGCGGTCAATTTTCCTAAGAGCAAGAAGAAGCCAGCGAAAGCAGG

## Sheet: S3_Seq_Results
Sample Information				Reads					Read Level				Average Coverage Depth										Plurality Consensus Identity
Sample	Group	Date	Flowcell	QC passed	Enolase	%Enolase	Flu	%Flu	Accuracy	Insertion	Deletion	Substitutuion	Enolase	PB2	PB1	PA	HA	NP	NA	M	NS	Flu Genome	Enolase	PB2	PB1	PA	HA	NP	NA	M	NS	Flu Genome
Enolase 1	Enolase	2017-06-19	FAH49740	147961	143023	0.966626	-	-	0.90852	0.0150836	0.0513522	0.0445243	119889	-	-	-	-	-	-	-	-	-	0.996956	-	-	-	-	-	-	-	-	-
Enolase 2		2017-08-04	FAH48654	200677	199892	0.996088	-	-	0.891865	0.0150309	0.0613741	0.0521945	133114	-	-	-	-	-	-	-	-	-	0.996956	-	-	-	-	-	-	-	-	-
Enolase 3		2017-11-09	FAH48800	164766	164208	0.996613	-	-	0.910571	0.0145898	0.0493615	0.044161	113619	-	-	-	-	-	-	-	-	-	0.997717	-	-	-	-	-	-	-	-	-
Avg				171135	169041	0.986443	-	-	0.903652	0.0149014	0.0540293	0.04696	122207	-	-	-	-	-	-	-	-	-	0.99721	-	-	-	-	-	-	-	-	-
Stdev				21987.3	23466.8	0.0140139	-	-	0.0083764	0.000221425	0.00525681	0.00370437	8125.67	-	-	-	-	-	-	-	-	-	0.000358755	-	-	-	-	-	-	-	-	-
H1N1 Crude 1	Crude rA/Puerto Rico/8/1943	2017-11-22	FAH36033	75902	-	-	75035	0.988577	0.865735	0.0165323	0.0803007	0.0628561	-	2171.84	1817.24	2393.63	4406.66	5100.11	5730.56	5539.93	9062.12	3852.83	-	0.9904	0.9894	0.9916	0.9865	0.994	0.9811	0.9959	0.9929	0.989889
H1N1 Crude 2		2017-11-27	FAH28243	45453	-	-	44883	0.98746	0.858867	0.0166191	0.0851126	0.0656053	-	1224.3	1090.89	1337.32	2528.61	2975.54	3445.97	3462.98	5429.93	2267.95	-	0.9904	0.9885	0.9916	0.9859	0.994	0.9818	0.9949	0.9929	0.989659
H1N1 Crude 3		2017-11-28	FAH36048	41704	-	-	41244	0.98897	0.865007	0.0166545	0.081578	0.0623822	-	1362.43	1048.1	1399.23	2811.61	2930.53	3448.74	3071.96	4674.6	2247.66	-	0.9891	0.9894	0.9916	0.9859	0.994	0.9811	0.9959	0.994	0.989654
Avg				54353	-	-	53720.7	0.988336	0.863203	0.016602	0.0823304	0.0636145	-	1586.19	1318.75	1710.06	3248.96	3668.73	4208.43	4024.96	6388.88	2789.48	-	0.989967	0.9891	0.9916	0.9861	0.994	0.981333	0.995567	0.993267	0.989734
Stdev				15314.1	-	-	15144.6	0.000639842	0.00308021	5.13602e-05	0.00203521	0.00142091	-	417.937	352.924	484.017	826.728	1012.31	1076.31	1083.08	1915.25	751.944	-	0.000612826	0.000424264	0	0.000282843	0	0.000329983	0.000471405	0.000518545	0.000109489
MiSeq Crude				143572	-	-	143378	0.998649	0.996	0.003	0.0006	0.0036	-	1329.48	910.038	1016.55	1746.2	2013.08	1556.93	2172.73	2110.81	1477.62	-	≡ 100%	≡ 100%	≡ 100%	≡ 100%	≡ 100%	≡ 100%	≡ 100%	≡ 100%	≡ 100%
H1N1 Pure 1	Pure rA/Puerto Rico/8/1934	2017-07-13	FAB49814	119860	-	-	119350	0.995745	0.852	0.0215	0.087	0.071	-	7347.97	4379.9	6620.32	7916.17	8483.81	12510.3	15257.7	11978.4	8360.15	-	0.9848	0.9858	0.9921	0.9853	0.9927	0.9769	0.9918	0.9917	0.987236
H1N1 Pure 2		2017-09-08	FAH15505	13848	-	-	13721	0.990829	0.838	0.0185	0.097	0.079	-	734.09	369.166	655.69	1056.26	984.222	1524.42	1767.76	1449.4	936.465	-	0.9874	0.9783	0.9907	0.9812	0.992	0.9741	0.9918	0.9881	0.985036
MiSeq Pure				163264	-	-	163130	0.999179	0.996	0.003	0.0007	0.0032	-	1293.67	740.216	923.361	2322.31	2219.74	2027.37	2766.31	2508.62	1645.9	-	≡ 100%	≡ 100%	≡ 100%	≡ 100%	≡ 100%	≡ 100%	≡ 100%	≡ 100%	≡ 100%
H1N1pdm09	Contemporary influenza A viruses	2018-06-21	FAH58473	106425	-	-	103913	0.976397	0.860333	0.0199946	0.0756553	0.0728942	-	2463	2508	3649	6440	4278	6019	15140	9787	5202.74	-	0.983102	0.990087	0.984945	0.989437	0.952096	0.980302	0.996939	0.985714	0.982792
H3N2		2018-06-13	FAH36037	277452	-	-	277269	0.99934	0.859121	0.0164288	0.0820527	0.0681816	-	1286	1563	2200	2075	2478	2303	4696	3373	2224.64	-	0.981802	0.983891	0.982208	0.991197	0.984032	0.988181	0.963265	0.982143	0.983
HPAI H5N1		2018-06-22	FAH53875	1741	-	-	1709	0.98162	0.850448	0.0383778	0.0786086	0.0810408	-	1503	865	1055	3392	2610	2642	6162	5269	2411.38	-	0.967504	0.981413	0.983577	0.97007	0.98004	0.938936	0.990816	0.989286	0.974539
LPAI H7N9		2018-06-22	FAH53883	2949	-	-	2837	0.962021	0.855021	0.0326136	0.07633	0.0779711	-	522	409	279	717	744	339	1561	1729	652.239	-	0.980503	0.988848	0.986314	0.975352	0.986028	0.972423	0.984694	0.992857	0.983144

## Sheet: S4_LOD_Samples
Sample	Dilution Factor	Ct	TCID50
LOD 1	5	11.6	7710000
LOD 2	25	14.2	135000000
LOD 3	125	17	18700000
LOD 4	625	19.6	2990000
LOD 5	3125	22.3	49000

## Sheet: S5_LOD_Results
			Reads						Average Coverage Depth										Plurality Consensus Identity
Sample	Date	Flowcell	QC passed	Enolase	%Enolase	Flu	%Flu	Flu/Enolase	Enolase	PB2	PB1	PA	HA	NP	NA	M	NS	Flu Genome	Enolase	PB2	PB1	PA	HA	NP	NA	M	NS	Flu Genome
LOD 1.1	2018-07-09	FAH49740	94577	75475	0.798027	17392	0.183892	0.230434	58478.5	448.474	570.516	879.55	806.177	486.665	671.259	2136.27	1590.11	817.054	0.996954	0.992979	0.99604	0.993488	0.993541	0.981506	0.99433	0.985873	0.994026	0.992014
LOD 1.2	2018-07-09	FAH48654	26380	21711	0.82301	4280	0.162244	0.197135	16300	117.986	148.72	221.611	203.379	112.38	164.008	536.265	396.97	205.511	0.996954	0.988153	0.990359	0.993488	0.994709	0.980185	0.993617	0.984864	0.992832	0.989976
LOD 1.3	2018-07-09	FAH48800	51717	41156	0.795792	9586	0.185355	0.232919	31541.8	241.828	315.189	426.297	418.149	255.391	351.731	1105.79	835.378	425.021	0.996954	0.989469	0.991236	0.994884	0.994121	0.982166	0.993626	0.985873	0.995221	0.990968
Avg			57558	46114	0.80561	10419.3	0.177164	0.220163	35440.1	269.429	344.808	509.153	475.902	284.812	395.666	1259.44	940.818	482.529	0.996954	0.9902	0.992545	0.993953	0.994124	0.981286	0.993858	0.985536	0.994026	0.990986
Stdev			28146	22227.3	0.0123375	5385.29	0.0105667	0.0163144	17438.6	136.326	173.467	274.918	249.456	154.211	209.402	662.172	492.768	252.951	1.11022e-16	0.0020372	0.00249731	0.000657772	0.000476915	0.00082381	0.000334133	0.000475697	0.000975505	0.00083224
LOD 2.1	2018-07-24	FAH44972	227322	219983	0.967715	6820	0.0300015	0.0310024	179839	259.263	366.356	444.215	354.431	154.597	341.011	1073.69	711.515	408.184	0.996192	0.991224	0.989921	0.994419	0.992945	0.984148	0.975678	0.985873	0.994026	0.989097
LOD 2.2	2018-07-27	FAH50841	269154	260890	0.969296	7429	0.0276013	0.0284756	191443	272.195	268.434	425.194	401.69	183.314	326.703	1073.84	691.718	397.134	0.996954	0.98903	0.992112	0.994419	0.993537	0.981506	0.994334	0.985873	0.991637	0.990653
LOD 2.3	2018-07-27	FAH44739	205113	198447	0.967501	6113	0.0298031	0.0308042	145733	240.107	216.224	351.521	327.782	153.324	259.063	932.793	592.798	333.205	0.996954	0.98201	0.988607	0.992558	0.990605	0.979524	0.994322	0.985873	0.992832	0.987999
Avg			233863	226440	0.968171	6787.33	0.0291353	0.0300941	172338	257.188	283.671	406.977	361.301	163.745	308.926	1026.77	665.344	379.507	0.9967	0.987421	0.990213	0.993798	0.992362	0.981726	0.988111	0.985873	0.992832	0.98925
Stdev			26550.6	25897.9	0.000800663	537.751	0.00108772	0.00114728	19400.4	13.182	62.2312	39.9747	30.5612	13.8473	35.7386	66.4529	51.9303	33.0502	0.000359029	0.0039301	0.00144601	0.000877048	0.00126604	0.00189396	0.00879203	0	0.000975505	0.00108893
LOD 3.1	2018-07-16	FAH60285	28802	28563	0.991702	180	0.00624957	0.00630186	23402	6.0507	12.1569	11.1425	6.6039	2.78142	8.20242	31.5428	16.7081	10.4838	0.996954	0.948268	0.982842	0.956541	0.961245	0.914795	0.981547	0.980827	0.989247	0.962033
LOD 3.2	2018-07-16	FAH53688	28249	28044	0.992743	161	0.00569932	0.00574098	23480.1	7.88631	6.89043	7.56428	10.785	0	14.1021	24.2424	17	9.61233	0.996954	0.961387	0.955565	0.969782	0.98281	0	0.989354	0.982846	0.983274	0.859802
LOD 3.3	2018-07-16	FAH48639	70507	69951	0.992114	429	0.0060845	0.00613286	59515.4	14.3398	14.2707	32.221	26.1494	6.75272	20.0928	79.1629	52.1075	25.9093	0.996192	0.975428	0.982033	0.993023	0.988249	0.948242	0.990071	0.982846	0.989247	0.980992
Avg			42519.3	42186	0.992186	256.667	0.00601113	0.00605857	35465.8	9.42561	11.106	16.9759	14.5128	3.17805	14.1325	44.9827	28.6052	15.3352	0.9967	0.961694	0.97348	0.973115	0.977435	0.621012	0.986991	0.982173	0.987256	0.934276
Stdev			19791.6	19634	0.000428098	122.105	0.000230552	0.000234928	17005.6	3.55476	3.10327	10.8784	8.40353	2.77102	4.85429	24.3522	16.6191	7.48551	0.000359029	0.01109	0.0126721	0.0150791	0.0116612	0.439334	0.0038603	0.000951367	0.00281603	0.0532265
LOD 4.1	2018-07-20	FAH50834	3974	3951	0.994212	0	0	0	3045.99	0	0	0	0	0	0	2.39339	0	0.180896	0.996954	0	0	0	0	0	0	0.902316	0	0.0681983
LOD 4.2	2018-07-24	FAH51055	45577	45475	0.997762	47	0.00103122	0.00103353	37174	1.27953	1.29701	6.1271	3.21845	1.72124	0	3.32132	5.09484	2.65492	0.996192	0.83584	0.81302	0.975349	0.937684	0.848822	0	0.918972	0.929316	0.795144
LOD 4.3	2018-07-27	FAH50785	275400	274403	0.99638	419	0.00152142	0.00152695	196433	16.2903	18.026	23.3229	18.9339	10.5141	21.0425	60.6069	37.4122	22.6528	0.996954	0.978938	0.988121	0.987907	0.987066	0.967635	0.971548	0.984864	0.991637	0.982267
Avg			108317	107943	0.996118	155.333	0.000850882	0.000853495	78884.3	5.85662	6.441	9.81668	7.38413	4.07845	7.01415	22.1072	14.169	8.49622	0.9967	0.604926	0.600381	0.654419	0.641583	0.605486	0.323849	0.935384	0.640318	0.615203
Stdev			119360	118919	0.00146091	187.425	0.000634074	0.000636242	84279.1	7.39621	8.20892	9.8725	8.27196	4.60463	9.91951	27.226	16.5665	10.0611	0.000359029	0.431718	0.43051	0.462772	0.454116	0.430882	0.457992	0.0356421	0.453487	0.394263
LOD 5.1	2018-07-20	FAH44848	21938	21882	0.997447	0	0	0	17078	0	0	0	0	0	0	3.42709	0	0.259025	0.996192	0	0	0	0	0	0	0.946	0	0.0715
LOD 5.2	2018-07-24	FAH50899	84999	84839	0.998118	42	0.000494123	0.000495055	69613.8	0	0	3.08472	2.58777	0	1.71356	2.88544	4.05596	1.50748	0.996192	0	0	0.872	0.928	0	0.883	0	0	0.356553
LOD 5.3	2018-07-27	FAH50696	149844	149427	0.997217	68	0.000453805	0.000455072	110279	2.22281	2.64195	2.88539	2.25269	0	2.60671	11.3859	3.21332	2.94917	0.996954	0.865	0.927	0.897	0.857	0	0.927	0.977	0.92	0.798782
Avg			85593.7	85382.7	0.997594	36.6667	0.000315976	0.000316709	65657	0.740937	0.880651	1.99004	1.61349	0	1.44009	5.8995	2.42309	1.57189	0.996446	0.288333	0.309	0.589667	0.595	0	0.603333	0.641	0.306667	0.408945
Stdev			52219.1	52071.4	0.000381985	28.0159	0.000224034	0.000224541	38151.9	1.04784	1.24543	1.40952	1.14908	0	1.08161	3.8858	1.74758	1.09919	0.000359029	0.407765	0.436992	0.417082	0.421726	0	0.426999	0.453432	0.433692	0.299214

## Sheet: S6_Run_Details
Date	Sample	RNA (ng)	Library (ng)	Flowcell	Pores	Mux 1/2/3/4	Occupancy	Time (hours)	Yield (Mb)
2017-06-19	Enolase 1	500	180	FAH04399	745*	*	0.35	48	179
2017-08-04	Enolase 2	500	133	FAH14471	678	420/202/44/12	0.21	48	196
2017-11-09	Enolase 3	500	32	FAH28081	1584	509/492/403/180	0.27	48	171
2017-07-13	H1N1 Pure 1	216	60	FAB49814	656*	*	0.45	24	127
2017-09-08	H1N1 Pure 2	257	254	FAH15505	415	291/110/13/1	0.05	14	14
2017-11-22	H1N1 Crude 1	200	18	FAH36033	1160	483/390/229/58	0.18	18	59
2017-11-27	H1N1 Crude 2	200	15	FAH28243	1423	506/456/327/134	0.1	16	35
2017-11-28	H1N1 Crude 3	200	15	FAH36048	1125	449/393/230/53	0.1	17	34
2018-06-21	H1N1pdm09	1100	14	FAH58473	1497	509/480/353/155	0.33	19	81
2018-06-13	H3N2	624	8	FAH36037	1206	499/412/225/70	0.55	18	36
2018-06-22	HPAI H5N1	264	14	FAH53875	1059	475/359/175/50	0.49	48	37
2018-06-22	LPAI H7N9	13	7.2	FAH53883	1115	483/388/191/53	0.21	48	10
2018-07-09	LOD 1.1	219	6.5	FAH49740	1373	508/453/303/109	0.22	48	53
2018-07-09	LOD 1.2	219	6.6	FAH48654	1483	505/469/353/156	0.18	48	100
2018-07-09	LOD 1.3	219	6.2	FAH48800	1269	494/435/265/75	0.27	48	27
2018-07-24	LOD 2.1	48.9	5.2	FAH44972	1389	484/434/331/140	0.57	48	268
2018-07-27	LOD 2.2	48.9	9.1	FAH50841	1339	501/440/292/106	0.46	48	218
2018-07-27	LOD 2.3	48.9	9	FAH44739	1145	474/383/222/66	0.54	48	288
2018-07-16	LOD 3.1	9.4	8.9	FAH60285	1370	490/428/311/141	0.34	48	87
2018-07-16	LOD 3.2	9.4	9.9	FAH53688	1117	486/376/206/49	0.39	48	34
2018-07-16	LOD 3.3	9.4	9.9	FAH48639	1607	511/492/402/202	0.26	48	34
2018-07-20	LOD 4.1	Low	7.2	FAH50834	1221	490/407/248/76	0.12	48	4.5
2018-07-24	LOD 4.2	Low	6.6	FAH51055	1671	511/498/424/238	0.41	48	54
2018-07-27	LOD 4.3	Low	7.3	FAH50785	1353	503/440/297/113	0.55	48	290
2018-07-20	LOD 5.1	Low	4.7	FAH44848	1268	494/425/266/83	0.23	48	25
2018-07-24	LOD 5.2	Low	8	FAH50899	1358	495/440/297/126	0.46	48	102
2018-07-27	LOD 5.3	Low	4.7	FAH50696	1186	477/383/248/78	0.32	48	163
